# Supplementary material for: Induced pluripotent stem cells of endangered avian species
Source: Commun Biol. 2022 Oct 24;5:1049. doi: 10.1038/s42003-022-03964-y (PMC9592614; doi:10.1038/s42003-022-03964-y)
Supplement: Supplementary file 4 — Supplementary Data [file 42003_2022_3964_MOESM4_ESM.xlsx]

## Sheet: Figure1
	Figure 1e
	Japanese golden eagle					Chicken
		G0/G1	S	G2/M			G0/G1	S	G2/M
	1	54.1	3.3	30.8		1	73.8	3.5	17.6
	2	54.5	2.8	30.5		2	75.9	3.1	16.4
	3	55.6	3.2	29.6		3	74.7	2.8	17.7
	4	52.8	3.1	31.9		4	73.7	3.5	17.4
	5	53.9	2.9	30.4		5	75.3	2.8	16.9
	6	54.2	3.4	30.8		6	74.5	3.6	16.3

## Sheet: Figure2
	Figure2e
	mouse		chicken		Okinawa rail			Japanese ptarmigan			Blakiston's fish owl
	fibroblast	P4	fibroblast	P4	fibroblast	P3	P10	fibroblast	P4	P10	fibroblast	P4	P10
Tert/GAPDH	1.26678	1.31153	0.907456	5.0036	1.40587	6.33429	6.78768	1.00807	21.0814	17.5823	1.12097	1.78433	3.71768
	1.23297	1.49837	0.849012	4.93307	1.80332	6.59809	6.45447	1.01145	21.3363	17.9948	1.27246	2.24284	3.79426
	0.791085	0.905511	0.994495	9.44213	0.398177	5.71692	12.0715	1.14053	14.107	15.6581	0.647433	1.71439	3.33677
	0.913308	0.945707	1.24904	6.78498	0.392633	6.73463	11.9197	1.0976	15.0444	15.9796	0.385332	1.88036	3.06286
	0.946988	1.38282		4.79975	0.0189598	5.32184	10.5345	0.880284	14.8297	21.7799	1.14553	2.19186	4.21697
	0.848867	1.33405		5.0791	0.0272802	8.14954	10.2968	0.862072	14.5366	20.9732	1.42828	2.34018	4.70259
	Figure 2g
	mouse						Okinawa rail						Japanese ptarmigan
	day	C1	C2	C3	Fibroblast		Day	Clone 6-2	Clone M3	Clone M4	Fibroblast		day	Clone 6-2	Clone 6-6	Clone 3-2	Fibroblast
	0	0	0	0	0		0	0	0	0	0		0	0	0	0	0
	5	6.55459	6.44294	6.39232	2.14732		4			4			5				3.38893
	11	11.1396	9.02791	10.2201			5		5		3.5049		6	2.65535	1.76553	3.01792
	12				3.7904		8	4	7.82782	7.45943			9				6.03936
	17				6.28935		9				7.70083		12	5.00585	4.5097	5.57864
	18	17.227	12.5886	15.127			12	8.08746	11.8278	11.1599			15				8.67798
	21				7.56698		15			14.213	11.9203		16	8.28383	7.6635	9.03807
	25	22.5489	18.37	20.7709			16	12.3354	15.9153				20	11.9843	11.1229	13.5616
	28				10.004		19	15.4229	19.7226	17.7979			21				9.51422
	29	28.5489	22.7623	26.5782			20						24	15.7916	14.4157	17.5616
	33				11.6028		21				15.4991		27				9.91334
	34	35.1035	28.8284	33.2221			22			20.4984			29	19.9616	18.3226	22.7316
	38				13.5076		23	19.6708	23.6295				35	23.8684	21.782	27.432
	39	41.5954	34.4722	39.5971			26	23.5777	27.6295	24.0833			38	28.1164	25.782	31.6799
	43	47.7852	40.6015	45.937			27				18.6922		42	32.7602	29.782	36.6341
	49	54.8513	46.689	53.0244			30	28.1012	31.8775				48	37.1525	33.5894	41.882
	55	61.6327	52.8589	59.5163			32			28.7838			54	42.24	38.113	46.9264
	60	68.3331	58.8589	66.2442			33	30.394			21.0093		59	46.3275	41.6979	51.2484
	65	74.5426	64.5028	71.8292			36		36.6323	33.5911			65	51.0279	45.7854	56.0557
	71	81.6086	71.2841	78.9377			37	33.7159					69	55.4873	49.3703	61.448
	77	87.3091	77.117	85.2415			38				23.688		75	59.9468	54.5798	66.448
							40		41.3328				80	62.579	58.4867	70.2554
							41	37.8859		38.6355			85	65.827	63.1305	74.9558
							43				25.4727		90	68.3877	67.0374	79.5997
							45	42.1338	46.287				95	73.4751	71.7379
							46			43.3904
							48				27.2024
							50	46.8887	51.145	47.8167
							54		56.0029	52.8167	27.9662
							55	51.4736
							58		60.9571	57.9042
							59	56.0586
							62		65.864	62.9485
							66	60.2285	70.6714	68.0778
							70	64.7521	75.7588
							76	70.0375

## Sheet: FIgure3a,b
	Figure3a														Figure3b
	i														i
	Pou5 (Oct3/4)														Cdh1
	mouse		chicken		Okinawa rail			Japanese ptarmigan			Blakiston's fish owl				mouse		chicken		Okinawa rail			Japanese ptarmigan			Blakiston's fish owl
	Fibroblast	iPSC P3	Fibroblast	iPSC P3	Fibroblast	iPSC P3	iPSC P10	Fibroblast	iPSC P3	iPSC P10	Fibroblast	iPSC P3	iPSC P10		Fibroblast	iPSC P3	Fibroblast	iPSC P3	Fibroblast	iPSC P3	iPSC P10	Fibroblast	iPSC P3	iPSC P10	Fibroblast	iPSC P3	iPSC P10
	1.23243	98980.9	1.12587	3276.51	1.02163	7004.35	5612.73	1.39916	4.69696	4.07639	1.02743	176.609	172.703		1.0978	375.3	1.19873	924.167	1.0342	377.92	315.538	0.927216	2.57629	3.5994	0.991708	53.0065	61.4239
	1.56052	96858.2	0.832644	2896.92	1.18794	6902.61	4556.37	1.25799	4.71401	3.91306	0.99731	170.843	172.177		1.21688	354.026	0.817404	765.843	0.980728	380.796	330.232	1.48986	0.656999	4.34846	1.0449	45.281	56.7093
	0.474496	115108	0.996416	3547.93	0.942731	5839.22	5392.82	0.491882	1.59307	1.78516	0.965103	169.851	129.521		0.834375	544.654	0.956731	779.903	1.01601	293.91	258.007	1.03247	2.75708	2.15499	1.10447	49.4435	26.2698
	1.04337	114084	1.04507	3324.96	1.04959	5939.04	5524.35	0.859052	2.01146	1.53749	0.951515	162.692	128.945		1.00169	401.187	1.02714	697.236	0.840804	292.487	253.083	0.618771	1.00564	1.36009	1.08372	45.9948	24.4478
	0.801274	107758		4186.09	1.09538	3584.91	4145.9	0.969772	30.8105	2.39387	0.984502	153.342	123.817		0.790815	455.361		1322.63	1.09332	248.43	228.725	0.969168	8.48292	7.91794	0.899723	49.9826	57.6452
	0.887918	115298		4100.88	0.702726	5194.1	4479.63	1.02214	31.1539	2.41525	1.07414	156.199	125.609		1.05845	402.013		1157.8	1.03494	263.704	230.466	0.962517	8.59966	5.71358	0.875474	48.4208	45.9339
	ii														ii
	Sox2														Fbxo15
	mouse		chicken		Okinawa rail			Japanese ptarmigan			Blakiston's fish owl				mouse		chicken		Okinawa rail			Japanese ptarmigan			Blakiston's fish owl
	Fibroblast	iPSC P3	Fibroblast	iPSC P3	Fibroblast	iPSC P3	iPSC P10	Fibroblast	iPSC P3	iPSC P10	Fibroblast	iPSC P3	iPSC P10		Fibroblast	iPSC P3	Fibroblast	iPSC P3	Fibroblast	iPSC P3	iPSC P10	Fibroblast	iPSC P3	iPSC P10	Fibroblast	iPSC P3	iPSC P10
	0.865649	38.3743	0.827056	5.66475	1.09506	0.392886	0.0955452	1.18626	1.88115	4.54666	1.03884	0.031259	0.0636633		1.6213	76.5872	1.15771	8.57326	1.09237	36.0226	78.7459	0.866029	5.30753	4.20583	0.716697	7.35302	3.98407
	0.75418	44.7257	0.946589	4.23651	0.927006	0.34361	0.188376	1.19053	2.27114	3.444	1.12454	0.0411989	0.0772075		1.40507	65.6306	0.836694	5.56258	0.974803	33.1534	81.9977	0.931566	4.87669	2.1055	1.29838	8.59863	4.63342
	0.960935	38.3321	1.15742	5.31239	0.809799	0.145516	0.207144	1.07137	1.97791	2.42817	0.761962	0.0476343	0.0762819		0.493343	40.5415	0.997135	9.85793	0.99109	86.9275	128.487	1.11777	2.71579	3.06538	0.708023	6.59883	3.2154
	0.796394	35.3052	1.06893	5.41676	1.16814	0.402891	0.215795	1.30076	2.58329	2.80759	0.995102	0.0333733	0.0883046		0.502684	37.1039	1.00846	9.03831	0.941733	80.9526	137.815	1.28672	3.35704	3.58946	0.942584	5.60855	3.45184
	1.2753	53.2191		4.31866		0.285393	0.119277	0.678172	1.9128	1.40276	0.97444	0.0439684	0.0730318		0.954198	107.643		9.67646	1.2261	38.6564	73.5485	0.989258	7.7054	6.15557	0.994596	3.02538	4.18044
	1.34755	41.4234		3.8932		0.182198	0.303028	0.572913	1.98193	1.72983	1.10512	0.0475353	0.0896509		1.0234	74.8257		9.95601	1.20229	77.345	93.0815	0.80866	9.30759	5.80473	1.33972	4.77514	5.21402
	iii														iii
	Nanog														Esrrb
	mouse		chicken		Okinawa rail			Japanese ptarmigan			Blakiston's fish owl				mouse		chicken		Okinawa rail			Japanese ptarmigan			Blakiston's fish owl
	Fibroblast	iPSC P3	Fibroblast	iPSC P3	Fibroblast	iPSC P3	iPSC P10	Fibroblast	iPSC P3	iPSC P10	Fibroblast	iPSC P3	iPSC P10		Fibroblast	iPSC P3	Fibroblast	iPSC P3	Fibroblast	iPSC P3	iPSC P10	Fibroblast	iPSC P3	iPSC P10	Fibroblast	iPSC P3	iPSC P10
	1.23243	98980.9	1.12587	3276.51	1.02163	7004.35	5612.73	1.39916	4.69696	4.07639	1.02743	176.609	172.703		1.63132	2.17624e+06	1.1366	11.5439	0.877557	2.13686	5.11977	0.92443	1.83661	1.83624	1.08164	3.25489	1.17755
	1.56052	96858.2	0.832644	2896.92	1.18794	6902.61	4556.37	1.25799	4.71401	3.91306	0.99731	170.843	172.177		0.0696212	2.26312e+06	0.961871	11.788	1.06578	3.10143	5.12029	0.973007	2.11899	1.7173	1.30394	3.2115	2.184
	0.474496	115108	0.996416	3547.93	0.942731	5839.22	5392.82	0.491882	1.59307	1.78516	0.965103	169.851	129.521		0.179287	1.74389e+06	0.90452	10.5407	1.07974	2.8794	4.90114	0.980537	1.52544	2.30039	1.11374	1.91639	5.07974
	1.04337	114084	1.04507	3324.96	1.04959	5939.04	5524.35	0.859052	2.01146	1.53749	0.951515	162.692	128.945		2.62899	1.70076e+06	0.997012	10.6763	0.976924	2.58843	4.33191	1.04195	2.38644	2.30957	0.939817	2.52783	5.03159
	0.801274	107758		4186.09	1.09538	3584.91	4145.9	0.969772	30.8105	2.39387	0.984502	153.342	123.817		0.573391	2.34342e+06		10.6599		1.97296	6.01991	1.05791	3.24679	1.53446	0.726594	5.69605	3.32719
	0.887918	115298		4100.88	0.702726	5194.1	4479.63	1.02214	31.1539	2.41525	1.07414	156.199	125.609		0.917392	2.39435e+06		11.1537		1.96924	5.71965	1.02217	3.17855	1.62472	0.83427	6.17404	3.58065
	iv
	Sox3														iv
	mouse		chicken		Okinawa rail			Japanese ptarmigan			Blakiston's fish owl				mouse		chicken		Okinawa rail			Japanese ptarmigan			Blakiston's fish owl
	Fibroblast	iPSC P3	Fibroblast	iPSC P3	Fibroblast	iPSC P3	iPSC P10	Fibroblast	iPSC P3	iPSC P10	Fibroblast	iPSC P3	iPSC P10		Fibroblast	iPSC P3	Fibroblast	iPSC P3	Fibroblast	iPSC P3	iPSC P10	Fibroblast	iPSC P3	iPSC P10	Fibroblast	iPSC P3	iPSC P10
	1.36422	2.43011	1.50705	250.763	0.861398	115.517	130.014	0.762858	178.871	354.364	1.04014	8.47743	7.16675		1.07392	8.43728	1.16904	65.5594	0.978099	460.82	403.994	1.01045	35.664	41.1176	1.04634	89.4513	93.9478
	1.12034	2.08877	1.24894	212.672	1.00426	121.27	105.169	0.512427	247.121	318.114	1.32042	8.24563	7.58663		1.02906	8.15471	1.21014	59.574	1.1256	506.019	356.037	1.07775	41.3311	40.2704	1.11847	86.2606	92.5752
	1.16178	3.97173	0.881757	136.922	1.15487	90.1468	61.9571	1.72892	395.075	375.119	0.916475	7.70616	6.29329		0.956788	17.4285	0.96871	52.708	0.992243	240.551	279.888	0.960836	37.5926	40.0181	1.03023	90.4259	89.3502
	0.889016	3.45589	0.867584	137.066	0.979475	105.65	58.4636	0.99579	377.886	368.243	0.767457	7.60719	6.62586		0.907872	16.9968	1.03844	54.7858	0.904057	255.743	252.006	0.950967	42.8793	40.7206	0.92012	90.3719	88.2414
	0.959431	1.64524	0.949754	262.266	4.95042	63.376	42.4741	0.938794	243.337	787.851	1.08566	7.81424	8.25393		1.06464	11.5617	0.775795	58.0207	0.876065	304.671	179.618	0.744283	43.839	36.9723	0.957351	84.0551	93.321
	0.505211	1.33657	0.544915	257.211	3.79985	63.2615	36.5033	1.69592	256.036	781.737	0.86985	8.93245	8.49627		0.967715	11.1631	0.837877	59.444	0.962899	274.808	235.969	0.742481	47.1532	35.1999	0.927486	88.3152	91.1947
	v														v
	Lin28a														Dnmt3b
	mouse		chicken		Okinawa rail			Japanese ptarmigan			Blakiston's fish owl				mouse		chicken		Okinawa rail			Japanese ptarmigan			Blakiston's fish owl
	Fibroblast	iPSC P3	Fibroblast	iPSC P3	Fibroblast	iPSC P3	iPSC P10	Fibroblast	iPSC P3	iPSC P10	Fibroblast	iPSC P3	iPSC P10		Fibroblast	iPSC P3	Fibroblast	iPSC P3	Fibroblast	iPSC P3	iPSC P10	Fibroblast	iPSC P3	iPSC P10	Fibroblast	iPSC P3	iPSC P10
	0.79657	17.5129	1.3727	58.9914	0.987035	112682	121488	0.997245	19.3779	15.1943	0.155838	5284.25	6115.67		1.04605	40.5258	0.849794	1728.91	0.58981	6670.53	9949.31	1.19614	4740.3	4100.33	0.494514	65762.8	113470
	0.777476	16.3401	1.1986	52.8477	1.7839	109132	119450	1.19506	20.844	15.7152	0.614152	5229.79	6034.92		1.10397	39.0888	1.08038	1481.52	1.04001	6945.73	8664.31	0.753103	4990.98	4148.44	0.795091	75702.7	120341
	0.831092	103.892	0.681389	106.099	0.637715	85154.1	82104.3	1.01498	18.8698	14.2514	0.0961928	6364.81	4135.71		0.749725	138.859	0.940969	1723.58	1.34971	8421.23	7599.4	1.05351	5098.46	4752.98	0.281535	76487.5	103726
	0.800003	93.8712	0.747315	99.2671	0.591354	82567.3	83372.2	1.04176	19.2077	14.845	1.30696	6058.81	3757.58		0.923007	134.668	1.24724	1667.77	1.02047	9146.08	7716.08	0.997247	4807.91	4653.12	1.01952	88062.5	100946
	1.41828	38.0223		32.9203	1.16285	51449.2	70471.6	0.893469	38.9226	72.4986	2.72333	4887.65	2279.37		1.11231	59.7507	0.971711	1983.95	1.4051	8836.15	6248.22	0.987906	4462.95	4603.99	2.83356	29234.9	71432.2
	1.37658	33.3576		31.7155	2.19806	78108	71702.6	0.857483	38.0618	72.6845	1.10352	5004.96	2335.56		1.06493	53.6396	0.909914	1875.83	1.21453	8760.83	6456.63	0.98175	4858.91	4470.89	0.575778	31493.4	77443.8
	vi														vi
	Lin28b														Nanog-like
	mouse		chicken		Okinawa rail			Japanese ptarmigan			Blakiston's fish owl				mouse		chicken		Okinawa rail			Japanese ptarmigan			Blakiston's fish owl
	Fibroblast	iPSC P3	Fibroblast	iPSC P3	Fibroblast	iPSC P3	iPSC P10	Fibroblast	iPSC P3	iPSC P10	Fibroblast	iPSC P3	iPSC P10		Fibroblast	iPSC P3	Fibroblast	iPSC P3	Fibroblast	iPSC P3	iPSC P10	Fibroblast	iPSC P3	iPSC P10	Fibroblast	iPSC P3	iPSC P10
	0.181323	18.7715	1.43031	552.807	1.0582	2073.76	1723.73	0.602392	471.159	393.584	1.18716	17231.9	9169.69				1.50195	2138.11	0.759107	26614.2	22406.1	0.826328	5.87816	5.42997	0.882756	2360.54	2483.84
	0.0801158	19.8523	1.72873	528.674	1.16646	2155.89	1688.94	1.13587	594.338	417.46	2.76346	18277.9	10060.3				1.54241	1858.19	0.777791	28438.1	20811.3	1.0026	6.97035	6.51642	1.24583	2701.83	2713.49
	2.41973	57.9936	0.233561	445	1.08924	1391.92	1707.94	1.43341	477.267	445.098	0.452378	16389.4	9394.38				1.19873	2324.92	1.37	14128.3	11120.1	1.09704	5.37507	7.15399	1.02507	2377.87	1529.06
	2.32354	59.9792	0.365358	434.791	0.686098	1537.31	1684.33	0.828326	543.553	478.883	0.590553	17439.3	10522.4				1.09185	2079.54	1.09311	15435.6	11522.1	1.07403	5.57479	6.64537	0.84143	2672.76	1621.4
	0.401019	28.3741		1607.14	1.47463	1181.21	1105.93	1.79754	483.642	980.504	0.33333	3873.8	2642.6				0.436244	2979.31	1.56523	15655.6	8399.74	1.52658	8.98714	5.00796	1.017	1787.65	1511.62
	0.594269	25.9906		1687.24	1.05101	1294.17	1239.41	1.39044	547.119	925.766	0.673112	4355.15	2713.58				0.228815	2994.4	1.39861	16197.9	9398.42	1.45601	9.5104	5.91313	0.987916	2055.53	1562.19
															vii
															Rex1
															mouse		chicken		Okinawa rail			Japanese ptarmigan			Blakiston's fish owl
															Fibroblast	iPSC P3	Fibroblast	iPSC P3	Fibroblast	iPSC P3	iPSC P10	Fibroblast	iPSC P3	iPSC P10	Fibroblast	iPSC P3	iPSC P10
															1.13063	0.990354	1.23828	2.58004	0.962592	5.5608	4.22583	0.827683	1.24517	1.19776	0.834195	1.63942	1.49359
															1.03788	0.850319	1.1613	2.34251	1.11171	5.93011	3.98216	1.08842	1.43179	1.23086	1.14355	1.79454	1.67306
															0.957018	1.51901	0.942379	3.24452	0.985012	3.74281	3.80471	0.992653	1.31681	1.22369	0.955072	1.66025	1.45824
															0.836912	1.43974	0.880771	2.78572	0.940689	4.22404	3.67711	1.09125	1.35125	1.28247	1.00078	1.80636	1.50851
															1.08006	1.06824	0.946675	2.76027	0.920257	4.016	2.94575	1.16195	1.35301	1.34425	1.01593	1.35873	1.39664
															0.957501	0.984818	0.830593	2.52158	0.946463	4.09801	3.39917	1.11561	1.76558	1.41762	1.05047	1.4516	1.3921

## Sheet: FIgure3c,d
	Figure3c															Figure3d
	i															i
	Klf4															Vasa
	mouse		chicken		Okinawa rail			Japanese ptarmigan			Blakiston's fish owl					chicken		Okinawa rail			Japanese ptarmigan			Blakiston's fish owl
	Fibroblast	iPSC P3	Fibroblast	iPSC P3	Fibroblast	iPSC P3	iPSC P10	Fibroblast	iPSC P3	iPSC P10	Fibroblast	iPSC P3	iPSC P10			Fibroblast	iPSC P3	Fibroblast	iPSC P3	iPSC P10	Fibroblast	iPSC P3	iPSC P10	Fibroblast	iPSC P3	iPSC P10
	0.932431	0.311315	1.11561	0.0792262	1.06817	1.35186	1.04513	1.09477	0.441565	0.357593	0.821196	4.6471	10.275			0.533513	48.3429	1.09095	13.306	6.09662	0	9.43523	22.4566	0.895932	3.96284	2.6392
	0.952451	0.320891	0.915962	0.0596269	1.40812	1.18831	1.00419	1.07987	0.420047	0.318754	0.873924	4.61567	10.6208			0.945549	43.1752	1.20035	12.4962	6.77419	2.01081	31.3331	20.6685	1.46752	4.35824	11.6886
	1.03246	0.26419	0.967691	0.0674638	0.9455	1.2517	2.17724	1.07866	0.348869	0.331017	1.10035	3.68837	3.31657			1.44388	34.0413	0.767935	172.367	9.38243	1.26366	29.7647	4.93845	1.45708	2.94529	7.07238
	1.01793	0.27506	1.00074	0.0620396	0.578202	1.50013	2.04431	1.10047	0.355685	0.337142	1.17333	3.05768	3.26537			1.07706	31.0009	0.940766	181.979	9.91921	0.727359	2.71434	17.3757	1.13958	3.20783	6.95691
	1.00892	0.22094		0.095345		0.818673	3.7648	0.867113	1.3784	1.4275	1.06347	4.79647	4.5852				54.8617	0.733401	47.9408	12.5832	0	3.21254	13.0701	0.575538	5.73138	3.9333
	1.0558	0.223575		0.095193		1.28501	4.06357	0.779116	1.34275	1.47993	0.967727	4.61807	4.6888				66.4109	0.915038	64.627	10.3307	1.99817	5.11023	30.6277	0.464348	6.30452	7.40047
	ii															ii
	c-Myc															Dazl
	mouse		chicken		Okinawa rail			Japanese ptarmigan			Blakiston's fish owl					chicken		Okinawa rail			Japanese ptarmigan			Blakiston's fish owl
	Fibroblast	iPSC P3	Fibroblast	iPSC P3	Fibroblast	iPSC P3	iPSC P10	Fibroblast	iPSC P3	iPSC P10	Fibroblast	iPSC P3	iPSC P10			Fibroblast	iPSC P3	Fibroblast	iPSC P3	iPSC P10	Fibroblast	iPSC P3	iPSC P10	Fibroblast	iPSC P3	iPSC P10
	1.14936	0.199184	1.1968	1.13627	0.764752	4.42701	3.13168	0.892242	0.251935	0.456394	0.806446	16.5315	29.1793			1.47731	33.9751	0.896358	2.64883	4.70172	1.11011	0.569281	0.720475	0.97922	20.4957	38.1608
	1.10454	0.22118	0.917629	1.06276	1.18531	4.51281	2.92698	1.18494	0.330232	0.484436	1.14454	17.6337	30.1887			0.62584	30.9776	0.938045	3.10363	4.60441	0.920979	0.422606	0.832618	0.974512	19.3067	39.6942
	0.813933	0.52997	1.0435	0.873627	1.04273	2.61529	3.49148	0.929279	0.142573	0.208016	0.834006	23.5312	30.7343			0.936168	32.9182	1.05628	3.77402	3.56938	0.910105	0.547458	0.838073	0.998515	5.4583	20.226
	0.871118	0.59698	0.896037	0.880388	1.0072	3.02974	3.36188	0.993534	0.156846	0.223435	0.85786	23.879	30.5424			0.960682	29.9755	1.10932	3.56797	2.81113	1.10463	0.504423	0.901736	0.97922	6.50053	24.5046
	0.868801	0.370108	1.02143	1.10251	0.932122	3.90034	3.60816	1.27931	0.683294	0.384248	1.1777	18.3339	29.9597				31.7054	1.18812	2.97736	3.893	0.983752	0.458394	1.21014	1.01859	5.12699	11.2685
	1.19226	0.389908	0.924597	1.07682	0.975381	3.80454	3.87799	1.38156	0.793663	0.374586	1.17945	19.1375	28.947				33.1902	1.49695	3.76687	3.47456	0.97043	0.57839	0.722722	1.04995	7.07911	17.8881
	iii
	Tfcp2l1
	mouse		chicken		Okinawa rail			Japanese ptarmigan			Blakiston's fish owl
	Fibroblast	iPSC P3	Fibroblast	iPSC P3	Fibroblast	iPSC P3	iPSC P10	Fibroblast	iPSC P3	iPSC P10	Fibroblast	iPSC P3	iPSC P10
	1.20595	15.9334	1.09099	0.680298	0.90909	46.437	45.4959	1.03695	46.437	45.4959	1.20595	24.0953	47.5835
	1.0876	16.3913	0.883869	0.459826	0.942095	45.5949	39.2593	0.922801	45.5949	39.2593	1.0876	23.7908	47.4738
	0.939584	9.7857	1.12686	0.401509	1.25344	17.1024	20.8288	1.0031	17.1024	20.8288	0.939584	17.8934	48.6103
	0.815875	10.0519	0.996304	0.507435	0.895375	18.055	21.7093	1.03715	18.055	21.7093	0.815875	15.7694	51.1031
	1.07941	13.9654	0.81178	0.365538	0.843661	18.5256	14.1135	1.02403	18.5256	14.1135	1.07941	13.2397	26.6982
	0.871576	13.4149	1.0902	0.450985	0.831298	18.8435	17.3204	0.942839	18.8435	17.3204	0.871576	13.613	27.6665
	iv
	Tbx3
	mouse		chicken		Okinawa rail			Japanese ptarmigan			Blakiston's fish owl
	Fibroblast	iPSC P3	Fibroblast	iPSC P3	Fibroblast	iPSC P3	iPSC P10	Fibroblast	iPSC P3	iPSC P10	Fibroblast	iPSC P3	iPSC P10
	0.974407	1.73003	1.31352	10.1622	1.00428	0.0208961	0.00954611	0.985485	2.87655	3.80987	0.663975	0.201795	0.217674
	0.999599	1.73241	1.03796	8.49804	0.967182	0.015088	0.00901913	0.989558	2.77676	3.85442	0.686159	0.203083	0.221915
	1.02071	1.41769	0.817586	9.61954	1.01568	0.0182046	0.0128648	0.97236	0.0799519	0.26251	1.20047	0.184558	0.102427
	1.02158	1.43112	0.830933	9.88774	1.01286	0.0202127	0.0157143	1.12774	0.124307	0.186182	1.1921	0.181876	0.102427
	0.980145	1.40457		11.379		0.016605	0.0151916	0.96369	4.78147	2.96872	1.12482	0.379953	0.181263
	1.00356	1.43191		11.7557		0.0244528	0.0186898	0.961164	4.70135	3.10744	1.13248	0.430405	0.183701
	v
	Klf2
	mouse		chicken		Okinawa rail			Japanese ptarmigan			Blakiston's fish owl
	Fibroblast	iPSC P3	Fibroblast	iPSC P3	Fibroblast	iPSC P3	iPSC P10	Fibroblast	iPSC P3	iPSC P10	Fibroblast	iPSC P3	iPSC P10
	0.866249	2.49433	1.12288	0.425438	1.03073	0.564757	0.534208	0.730347	0.112351	0.386529	0.950921	0.603056	0.31391
	0.896372	2.51912	0.877845	0.344635	0.98289	0.620839	0.527542	0.846892	0.189842	0.327797	0.956901	0.626428	0.308716
	0.922932	2.95762	0.954982	0.496614	0.975164	0.439307	0.75043	1.48497	0.453618	0.143856	0.970479	0.765134	0.0674727
	0.978871	2.93816	1.0443	0.485557	1.01121	0.45278	0.737452	1.401	0.116883	0.0969991	0.921268	0.729637	0.0760352
	1.16303	3.10801		0.362411		0.422682	1.10659	0.736147	0.861125	2.2339	1.05273	0.181189	0.0668771
	1.17255	3.20597		0.338071		0.380681	1.1096	0.800649	0.776563	2.69974	1.1477	0.20826	0.0603992
	vi
	Prdm14
	mouse		chicken		Okinawa rail			Japanese ptarmigan			Blakiston's fish owl
	Fibroblast	iPSC P3	Fibroblast	iPSC P3	Fibroblast	iPSC P3	iPSC P10	Fibroblast	iPSC P3	iPSC P10	Fibroblast	iPSC P3	iPSC P10
	1.69201	53.105	0.505699	3.13229e+06	1.03573	678.238	574.669	0.121921	0.000268379	0.000361327	0.00520777	22.259	31.3758
	2.05788	51.0698	1.65564	2.34733e+06	0.9855	691.372	499.11	1.90419	0.000271505	0.000401682	0.0062425	22.9904	32.7712
	0.431813	57.1966	0.307817	2.89511e+06	1.02671	6623.23	1580.66	0.327943	0.000491915	0.000489668	0.00705076	20.2834	29.3667
	0.633228	56.6195	1.53084	2.63516e+06	0.952066	6411.77	1525.57	1.96766	0.0004867	0.000479645	0.0046972	19.4534	28.3713
	0.380892	92.224		2.83492e+06	1.75037	2064.64	631.664	0.0498843	0.000319237	0.000436056	3.30794	14.9334	23.7372
	0.804178	80.8762		2.84992e+06	0.998863	3272.01	580.588	1.62841	0.000308153	0.000463085	2.66887	15.0158	24.8389

## Sheet: Figure4
	Figure4b
		Okinawa rail		Japanese ptarmigan		Blakiston's fish owl
		Serum	KSR	Serum	KSR	Serum	KSR
	cell number	1550000	80000	660000	170000	600000	84000
		1675000	77500	580000	190000	600000	88000
		1700000	77500	600000	190000	600000	100000
		1600000	87500	600000	150000	640000	76000
		1450000	67500	680000	190000	620000	86000
		1425000	72500	680000	186000	600000	90000
	Figure4d
		Okinawa rail					Japanese ptarmigan					Blakiston's fish owl
		0μM	1μM	2μM	5μM	10μM	0μM	1μM	2μM	5μM	10μM	0μM	1μM	2μM	5μM	10μM
	cell number	1150000	78000	68000	76000	96000	1450000	95000	105000	80000	110000	750000	92000	98000	98000	102000
		950000	86000	94000	80000	56000	1350000	135000	45000	115000	105000	800000	88000	94000	90000	88000
		1050000	92000	84000	84000	52000	1450000	65000	65000	85000	100000	710000	76000	76000	104000	102000
		1100000	78000	62000	76000	96000	1500000	85000	105000	90000	100000	780000	92000	90000	84000	104000
		950000	92000	92000	82000	56000	1400000	130000	40000	95000	105000	840000	80000	88000	88000	79999.8
		950000	90000	86000	80000	42000	1500000	85000	55000	85000	105000	710000	82000	70000	100000	96000
	Figure4f
		Okinawa rail					Japanese ptarmigan					Blakiston's fish owl
		0μM	0.5μM	1μM	2μM	4μM	0μM	0.5μM	1μM	2μM	4μM	0μM	0.5μM	1μM	2μM	4μM
	cell number	1450000	122500	115000	80000	50000	1550000	1850000	1650000	1350000	1100000	1050000	550000	500000	600000	500000
		1500000	100000	112500	107500	72500	1550000	1700000	1600000	1300000	1050000	1300000	650000	465000	500000	430000
		1450000	105000	92500	87500	62500	1450000	1500000	1750000	1500000	1200000	1100000	650000	550000	550000	470000
		1450000	122500	120000	85000	50000	1650000	1900000	1700000	1400000	1150000	1100000	550000	500000	600000	500000
		1500000	100000	105000	110000	72500	1500000	1650000	1800000	1250000	1000000	1350000	650000	465000	500000	410000
		1450000	112500	87500	85000	50000	1400000	1550000	1600000	1500000	1200000	1050000	650000	500000	550000	480000

## Sheet: Figure5
	Figure5b
		Okinawa rail	Japanese ptarmigan	Blakiston's fish owl
	cell number	1500000	1700000	420000
		1200000	1600000	430000
		1400000	1200000	520000
		1300000	1100000	450000
		1200000	2000000	380000
		1400000	1900000	460000
	Figure5d
		Acutase	Acutase+Y27	Mechanical
	cell number	235000	410000	500000
		290000	415000	650000
		235000	450000	550000
		325000	405000	600000
	Figure5f
	Mitotracker	Mouse	Chicken	Okinawa rail	Japanese ptarmigan	Blakiston's fish owl
	Luminance/pixcel	156.7	72.83	65.62	197.8	62.18
		174.16	123.87	88.81	210.7	91.23
		184.59	113.52	75.13	213.9	97.68
		181.15	129.56	98.08	205.2	67.27
		130.75	110.22	138.72	200.8	66.07
		123.99	102.22	103.93	191.6	82.88
	TMRE	Mouse	Chicken	Okinawa rail	Japanese ptarmigan	Blakiston's fish owl
	Luminance/pixcel	224.25	76.98	42.96	165.628	49.91
		226.67	93.24	34.14	128.603	58.71
		223.45	73.42	47.94	210.531	47.93
		227.63	63.73	45.63	197.716	50.47
		225.69	42.06	28.89	200.634	41.02
		223.27	57.47	51.12	228.367	44.17
	Figure5h
		Okinawa rail			Japanese ptarmigan			Blakiston's fish owl
		0mM	2mM	4mM	0mM	2mM	4mM	0mM	2mM	4mM
	cell number	400000	88000	68000	1225000	1075000	800000	660000	170000	108000
		440000	126000	84000	1275000	1050000	725000	780000	176000	138000
		460000	92000	64000	1250000	1075000	800000	680000	146000	80000
		480000	126000	72000	1275000	1075000	775000	760000	170000	104000
		440000	70000	64000				660000	168000	146000
		460000	124000	78000				760000	144000	86000

## Sheet: Figure8
	FIgure8h
	injection minus	No.1	No.2	No.3	No.4	No.5	No.6	No.7	No.8	No.9	No.10	No.11
PB-TAD-7F/Tsc2	3.87564e-08	2.0397e-09	3.17928e-08	3.25651e-08	4.32063e-09	1.13546e-08	2.33624e-09	0.000138844	2.44202e-08	6.57246e-05	1.14389e-09	1.26111e-10
	2.32359e-09	2.55713e-05	5.02999e-05	2.58239e-09	1.82005e-08	3.30867e-11	9.99964e-05	8.05177e-08	2.24205e-09	4.08724e-05	6.72285e-06	4.75209e-10
	8.13046e-09	0.000153176	2.26483e-08	3.10161e-08	2.95521e-08	0	6.19833e-05	8.70064e-05	1.03834e-07	4.11335e-05	1.31121e-08	8.16492e-10
	5.3558e-09	4.6971e-05	4.52117e-05	3.03489e-08	3.27113e-07	5.23504e-09	0.000234639	1.38502e-08	1.37123e-07	4.24969e-05	3.94627e-08	2.51081e-07
	2.69882e-07	0	9.42939e-08	4.06748e-11	0	2.62888e-10	2.67371e-05	0.000152644	1.40656e-08	0.000110883	1.64533e-08	1.16769e-07
	2.74189e-08	0.000181757	9.08199e-05	0	0	0	0.000253929	0.000156897	3.74334e-08	0.000233533	5.97536e-05	3.71992e-09

## Sheet: Figure10
	Figure10i
	Sox3like			Nanog like			lin28a			lin28b			Sox2
	Somatic cell	iPSC P4	iPSC P10	Somatic cell	iPSC P4	iPSC P10	Somatic cell	iPSC P4	iPSC P10	Somatic cell	iPSC P4	iPSC P10	Somatic cell	iPSC P4	iPSC P10
Target gene / GAPDH	0.839919	221.921	110.626	0.88286	1393.2	612.381	1.11091	857.888	1488.44	1.24773	78.9464	83.8739	1.6848	1.40509	1.06721
	0.583958	221.718	125.905	1.1913	1538.54	753.322	1.07012	1031.4	1752.74	0.421654	66.6596	95.4327	0.474055	0.993055	1.51602
	0.943766	209.861	85.3053	0.781019	1549.02	686.62	1.15571	792.586	1613.58	0.50172	102.086	144.878	1.60203	1.01952	0.954938
	0.984026	218.681	81.9433	1.04653	1723.36	694.843	0.299313	798.509	1561.8	1.8705	94.048	142.772	0.684762	1.18816	1.34381
	1.06969	209.207	174.266	1.0452	1475.3	729.441	0.79165	1004.69	3581.92	1.26107	53.8802	98.7832	0.408254	1.15231	1.32304
	1.57864	200.719	165.703	1.05309	1547.31	756.897	1.5723	983.589	3397.71	0.697324	62.6563	92.8411	1.1461	1.25632	1.12484
	TERT			CDH1			Sall4			Esrrb			Fbxo15
	Somatic cell	iPSC P4	iPSC P10	Somatic cell	iPSC P4	iPSC P10	Somatic cell	iPSC P4	iPSC P10	Somatic cell	iPSC P4	iPSC P10	Somatic cell	iPSC P4	iPSC P10
Target gene / GAPDH	1.45728	83.6763	43.6264	1.02847	2970.96	6743.83	0.996597	20.4633	17.9289	0.976128	4.61747	3.93059	0.911885	0.387994	0.334535
	0.924507	82.5681	38.1178	0.00520843	2669.23	3741.11	0.966514	18.9363	19.6524	1.04958	5.42471	4.38829	0.93222	0.465699	0.357326
	0.447806	91.5872	35.8408	1.11918	4365.2	7142.97	0.943274	16.7445	17.6916	1.11724	4.41009	5.0191	1.04903	0.41224	0.385603
	1.48698	78.9266	41.1968	1.4006	4161.04	7035.65	0.895708	16.1486	16.562	0.908313	3.83985	5.0395	0.994815	0.309113	0.387011
	0.956219	73.4055	110.731	2.03691	4114.8	5750.46	1.11447	16.9904	32.9515	1.02207	3.59851	2.43436	1.0206	0.340897	0.457773
	0.727212	74.5111	112.341	0.409628	4136.29	5806.04	1.08344	15.7346	29.8784	0.926671	4.35765	2.45189	1.09145	0.414675	0.404604
